# Supplementary material for: The perceived impact of multiple sclerosis and self-management: The mediating role of coping strategies
Source: PLoS One. 2021 Mar 11;16(3):e0248135. doi: 10.1371/journal.pone.0248135 (PMC7951896; doi:10.1371/journal.pone.0248135)
Supplement: S1 Data — (XLSX) [file pone.0248135.s001.xlsx]

## Sheet: Arkusz1
Gender	Age	Marital	TD	Type	Emp	EDSS	MSI	P	E	A	SM
2	60	2	35	3	3	2.5	88	52	50	44	115
2	35	2	2	1	1	2	34	59	32	42	114
2	33	2	9	1	1	1.5	38	53	43	51	102
1	21	1	2	4	2	2	31	59	41	49	109
2	42	2	3	1	2	2	96	57	50	46	115
1	51	2	10	1	3	3	94	40	46	40	85
1	35	4	7	1	2	2.5	54	56	45	47	112
2	28	1	3	5	1	2	52	63	58	63	111
1	47	2	6	2	1	3	79	59	38	49	114
1	50	2	19	2	1	3.5	92	58	52	49	96
2	42	2	4	2	3	2.5	89	68	44	43	105
1	28	1	3	3	1	1.5	29	63	31	53	98
2	39	2	7	1	2	2	37	68	34	58	112
2	56	2	10	1	3	3	92	53	59	54	113
2	34	1	12	3	1	2	56	52	60	45	106
1	32	1	6	1	1	1.5	31	55	49	51	97
2	49	2	5	1	1	2	67	49	55	58	107
1	41	2	13	5	1	2.5	36	49	45	44	99
2	35	2	2	1	1	2	46	49	52	51	107
2	40	2	5	1	3	2.5	59	60	63	57	113
2	43	2	7	5	3	2	55	52	37	43	105
2	34	2	9	1	1	3	69	52	52	53	114
2	41	2	3	1	1	2.5	33	51	29	47	105
1	53	2	3	1	1	1.5	79	69	55	61	100
2	50	1	22	1	3	3	104	59	47	63	103
2	40	2	7	1	2	3	53	54	46	50	96
2	41	1	11	4	3	3	85	58	65	57	103
1	59	4	14	2	3	3.5	101	60	52	46	103
2	42	2	2	1	1	2.5	90	50	47	41	87
1	40	3	7	1	1	1.5	38	57	36	43	106
2	53	2	3	1	2	2.5	61	48	22	40	106
2	66	5	16	3	4	4	59	51	50	44	87
1	40	2	3	1	1	2	38	49	47	43	78
1	37	1	3	1	1	1.5	32	65	42	59	116
2	53	2	3	1	2	2.5	99	48	66	49	91
2	18	1	1	1	2	2	33	50	45	51	95
1	37	2	2	1	1	2	66	60	42	45	100
2	51	2	32	3	3	4.5	98	41	51	39	96
1	45	4	12	1	1	2.5	29	48	34	37	101
2	40	2	4	1	1	2.5	57	51	46	45	72
2	47	2	16	1	3	2.5	73	55	45	38	105
1	26	1	8	2	1	2	63	57	65	52	109
2	41	2	11	3	2	5	131	39	52	41	107
2	54	4	6	3	3	4.5	79	41	58	42	100
1	44	2	5	1	3	3	38	66	31	51	113
2	26	1	4	3	3	3.5	135	75	77	78	108
2	44	2	9	3	2	4.5	71	59	53	44	111
2	40	2	6	2	1	3.5	121	48	48	46	88
1	47	2	8	1	3	3	44	44	53	41	88
1	46	2	13	3	3	3	49	34	28	29	108
1	56	2	13	4	1	4	90	49	50	43	113
2	33	2	7	1	1	3.5	31	58	56	55	115
1	29	2	1	1	1	3.5	44	52	38	33	115
1	21	1	2	1	1	1.5	45	60	44	60	106
2	44	2	18	2	3	5.5	140	43	61	46	95
1	74	2	21	3	4	4.5	71	47	50	39	91
2	50	2	12	3	3	4	77	58	58	54	107
1	23	1	4	1	1	3	39	53	37	46	82
1	40	2	2	1	3	2	51	53	42	43	108
2	43	2	7	1	1	3	62	48	56	42	102
2	54	2	1	1	1	4	63	58	56	57	82
2	28	1	1	5	1	3	39	63	35	53	114
1	53	2	2	1	3	3.5	65	54	58	53	100
2	52	5	7	1	3	2	51	71	62	62	120
2	34	2	9	5	1	3	29	64	31	43	114
2	31	2	13	1	3	3	84	64	52	40	91
2	38	2	6	5	2	3	72	64	55	54	101
2	44	2	8	1	1	2	55	65	44	50	115
1	28	2	4	1	1	2.5	43	48	40	38	102
2	48	2	9	2	1	3	78	64	46	40	111
2	37	2	2	1	1	3.5	46	59	47	43	113
1	43	2	11	1	4	2.5	48	58	34	48	109
2	35	2	1	1	1	3	50	47	42	44	91
2	46	2	4	1	3	3	92	45	58	43	100
2	20	1	1	1	1	4	66	57	54	49	104
2	30	2	6	1	1	3	50	56	44	48	114
1	67	2	16	1	1	3	46	52	38	42	106
2	49	2	5	1	1	3	40	61	35	50	89
2	54	2	10	4	1	3	84	53	45	37	34
2	59	2	3	1	3	3	60	52	47	44	101
2	70	4	33	4	4	3.5	111	42	54	37	94
2	27	1	5	1	1	1.5	95	63	59	58	103
2	33	2	6	1	1	1	29	58	52	52	109
2	53	2	2	1	3	2.5	73	59	46	51	116
2	68	2	21	1	1	2.5	53	44	39	45	103
2	57	2	8	1	3	2.5	86	58	54	47	111
1	31	2	5	1	1	2	29	60	35	52	98
1	66	2	21	4	3	3	94	50	57	46	82
1	44	2	3	4	3	4.5	87	53	39	35	100
2	29	1	7	5	2	2.5	108	55	60	42	93
2	65	5	10	4	4	4	58	51	42	45	74
2	32	2	2	1	1	3.5	66	49	59	51	70
2	62	4	12	3	3	4	141	48	55	40	95
2	30	1	5	1	1	2	66	56	50	55	110
1	43	2	6	3	1	2.5	77	56	56	53	110
2	61	2	14	3	3	5.5	99	46	56	46	94
1	48	2	7	1	1	4	62	51	49	50	99
2	33	2	4	1	1	3	67	49	43	48	102
2	44	2	6	1	1	4	64	52	49	53	111
2	61	2	7	3	4	4.5	88	50	56	45	105
1	38	2	4	1	1	2.5	65	50	48	53	102
2	53	2	8	1	3	3.5	77	48	48	48	96
2	51	2	10	2	3	2.5	103	49	55	44	92
2	44	2	9	2	3	3.5	96	49	57	49	96
1	39	2	3	1	1	3.5	70	49	48	50	92
1	50	2	12	2	3	5	143	40	64	38	82
1	40	2	11	3	3	4	93	43	59	44	85
2	39	2	6	1	1	3	64	54	51	47	104
2	61	2	8	3	4	3.5	78	51	50	51	119
2	45	4	12	4	3	5.5	102	49	60	46	110
2	63	1	14	3	4	2.5	70	48	48	47	108
2	54	2	8	2	3	3.5	94	50	62	46	95
2	47	2	6	3	3	4.5	90	49	53	46	99
2	35	2	5	1	1	3.5	61	53	48	55	113
1	55	2	6	1	1	4	62	55	48	49	107
1	38	2	5	1	1	3.5	54	49	46	53	107
2	34	2	5	3	1	4	60	47	47	47	107
1	55	2	14	3	1	4.5	70	48	52	47	90
2	57	2	24	2	3	4.5	106	44	61	42	85
1	32	2	4	3	3	6	145	50	66	43	90
2	49	4	14	1	3	4.5	74	48	53	45	94
2	59	2	12	2	3	4.5	104	39	54	41	93
2	46	2	7	3	3	4	87	48	49	45	104
2	46	2	11	2	3	4	78	49	52	45	95
2	49	2	7	1	1	3.5	67	49	48	47	98
2	51	2	15	1	1	4	62	67	32	45	94
1	31	2	5	1	1	4.5	51	53	48	55	110
2	41	2	7	3	3	4	95	47	53	46	96
2	55	2	24	3	3	6.5	105	49	63	44	94
2	44	2	4	1	3	3.5	71	50	51	52	115
2	35	2	8	2	3	4.5	87	48	59	43	89
1	44	2	12	1	1	3	57	60	51	53	119
1	60	2	10	2	3	4	120	42	65	43	108
1	29	2	6	1	1	3.5	61	52	48	49	112
2	60	4	15	3	3	4	131	41	59	43	91
2	46	2	1	1	3	4	74	52	51	52	105
2	58	2	9	2	3	4	68	48	48	45	98
1	58	4	15	2	4	7	104	50	63	47	84
1	30	1	7	1	1	2.5	68	49	49	45	115
2	27	1	3	1	2	3	70	47	47	47	91
1	48	2	12	3	3	3.5	90	52	59	46	98
1	55	2	4	5	3	3	103	59	60	57	107
2	52	2	8	4	3	3	91	50	51	46	105
1	36	2	9	3	1	3	93	49	49	42	106
2	31	2	3	1	1	4	53	56	44	52	111
1	45	2	9	2	3	3.5	100	41	53	40	94
2	44	2	6	1	1	3.5	62	50	47	50	106
2	36	2	8	3	3	4	139	36	45	38	91
1	44	2	7	1	1	3	87	58	46	46	119
1	49	2	10	3	3	2.5	132	50	68	42	111
1	57	2	14	2	3	3.5	127	47	57	44	101
2	59	5	18	2	3	3.5	103	41	57	43	82
1	38	2	4	1	1	4	45	52	43	53	103
2	41	2	7	1	3	3.5	65	48	47	45	97
1	59	5	19	2	3	3.5	93	52	56	46	78
2	38	2	5	1	1	4	52	49	46	51	106
1	25	1	2	1	1	3.5	47	48	46	55	106
1	43	2	20	3	3	5.5	116	49	66	47	101
1	32	2	4	1	1	4.5	64	50	45	47	106
2	64	4	14	4	4	4	41	62	37	42	50
2	47	5	18	3	3	3.5	86	48	56	44	97
2	56	2	15	2	3	4	96	49	56	45	111
1	35	2	5	3	1	3.5	72	51	50	52	103
2	41	2	5	1	1	4.5	68	52	49	54	110
2	26	1	5	1	1	4.5	63	49	48	55	102
1	27	2	6	1	1	3.5	63	51	47	47	109
2	36	2	5	1	1	5	58	52	48	53	115
1	61	2	8	3	1	4	67	53	49	52	119
2	64	2	17	3	4	4	67	50	38	39	87
2	44	2	2	1	1	4	82	51	67	42	107
2	42	2	6	1	3	3.5	64	47	48	46	96
2	57	2	10	3	3	2.5	90	49	50	47	109
2	28	2	4	1	1	3.5	53	51	48	50	107
2	54	2	8	2	1	4	99	48	60	43	97
2	57	2	12	2	3	4	117	41	55	44	86
2	59	2	5	1	3	3	72	60	61	51	101
1	38	1	10	1	1	3	68	48	46	44	93
2	55	2	15	2	3	2.5	97	49	61	44	98
2	49	2	12	3	3	3	95	55	57	48	101
2	35	3	4	1	1	2	56	53	47	54	104
2	49	2	9	1	1	3.5	45	49	48	51	106
1	21	1	1	1	1	2	43	55	50	53	102
1	41	3	6	3	3	3	88	44	47	48	87
1	38	2	3	1	1	3	54	49	45	54	106
2	33	2	2	1	1	2.5	60	50	46	50	102
1	24	1	2	1	1	4	41	53	41	58	108
1	57	2	12	2	3	3	128	47	65	41	92
1	37	3	5	1	1	3.5	65	48	48	49	87
2	52	2	17	2	3	3.5	113	52	66	47	85
2	26	2	2	1	1	3	45	52	47	54	114
2	59	5	18	2	3	3.5	109	39	59	42	86
1	54	2	15	3	3	3.5	93	50	53	49	106
2	46	2	16	3	3	3	90	48	54	44	96
2	28	1	3	1	1	3.5	45	51	40	56	115
1	36	4	4	1	1	3	58	52	47	47	101
2	29	2	3	1	1	3.5	56	55	48	55	114
2	33	2	3	1	1	4	61	50	50	49	94
2	43	2	4	1	1	3.5	61	49	49	49	108
1	44	4	5	1	1	3.5	59	47	45	48	88
1	47	2	18	4	3	6	29	58	56	55	88
2	31	2	5	2	1	4.5	31	54	47	53	90
1	38	2	8	5	1	5	55	57	55	47	81
2	47	2	17	3	3	7.5	33	43	68	45	75
1	44	1	12	2	1	5	38	54	44	46	80
2	32	1	6	4	3	5.5	36	59	57	57	94
1	36	4	10	2	1	5.5	33	69	60	57	116
2	58	5	28	5	3	7.5	34	63	64	47	86
2	34	1	11	1	1	5	36	58	55	47	90
1	43	2	16	1	3	6.5	47	59	36	44	107
2	29	1	9	1	1	3.5	38	53	42	52	90
2	63	2	33	3	3	5.5	34	57	47	42	92
2	57	2	30	5	3	8	42	55	56	45	93
1	29	1	9	2	3	8	41	60	32	55	114
2	68	2	20	1	4	6.5	94	51	57	40	99
1	54	2	10	2	3	6.5	97	59	40	46	97
2	55	2	15	2	3	5	71	57	39	33	108
2	57	2	6	2	3	5	50	58	32	47	109
2	58	1	19	1	3	4.5	43	62	31	50	95
2	34	1	14	2	3	7	42	55	62	52	91
1	62	4	17	3	3	8	88	51	41	39	95
2	61	2	40	1	4	4	52	61	52	55	83
2	33	2	10	2	3	6.5	87	53	58	53	102
2	60	5	10	5	4	7	53	52	32	43	84
2	62	2	18	3	4	8	79	67	51	60	75
1	40	2	14	2	4	2	44	55	36	48	85
2	57	2	25	3	3	8	42	60	51	44	107
2	51	4	16	1	3	8	96	63	58	41	108
2	65	5	24	5	3	8	121	52	37	33	92
2	30	1	9	2	3	6	69	55	54	46	86
2	41	1	25	2	1	4	93	54	56	48	81
2	58	2	4	2	3	6.5	69	61	42	40	88
1	52	4	12	2	1	4.5	47	54	30	47	67
2	36	2	6	2	1	5	88	54	47	44	82
2	53	2	6	3	1	5	73	58	36	31	96
1	22	1	3	1	3	5	110	55	48	54	91
1	41	2	13	4	1	4.5	74	60	43	37	100
2	54	2	9	2	3	4	53	63	33	40	111
1	41	2	4	3	3	5	33	43	26	37	108
2	53	2	7	1	3	5	61	47	29	45	108
2	50	2	15	1	3	5	42	51	39	37	102
1	50	2	7	1	3	3.5	103	52	57	51	71
2	36	1	4	1	1	3	33	63	31	38	106
2	54	2	14	1	3	6	103	57	49	40	91
2	39	2	4	1	1	5	37	55	27	40	102
2	39	1	5	1	1	5	35	55	39	37	90
1	51	2	5	3	3	5	70	40	29	46	107
2	46	1	20	1	3	5.5	30	56	57	50	102
2	27	1	2	1	3	3	65	50	48	45	92
2	56	2	8	1	3	5	42	58	31	37	104
2	47	2	7	1	1	3.5	65	48	41	39	38
2	49	2	11	3	2	5	87	52	51	47	103
1	65	2	6	3	1	5	29	62	28	37	73
1	37	1	19	1	1	2	51	59	35	48	103
1	62	2	17	2	4	5	75	66	55	45	107
1	65	2	2	3	1	4	39	29	19	28	89
2	60	5	30	1	4	3	62	48	39	42	83
2	57	2	30	5	3	6.5	35	57	54	47	83
2	20	1	1	1	2	3	51	58	49	42	97
2	63	2	26	3	1	6.5	88	48	45	36	84
1	45	2	7	1	1	3	71	54	67	46	88
2	29	1	3	3	3	3.5	29	61	48	52	98
2	59	2	8	2	4	5.5	34	53	49	48	70
2	46	4	16	2	1	4.5	92	73	71	69	99
2	36	1	30	1	3	4	84	51	53	51	94
2	47	2	12	2	1	5	44	62	36	42	103
2	67	2	32	4	3	6	34	55	65	49	88
2	47	4	4	1	3	6	97	65	47	51	109
2	77	5	1	5	4	5.5	49	50	41	40	108
1	31	2	2	1	3	3	69	56	42	43	100
2	62	2	1	3	4	5	43	52	37	34	83
2	33	1	5	1	1	3.5	37	48	35	44	101
2	53	2	14	2	3	3	31	50	23	42	103
2	53	2	30	5	3	8	37	49	49	44	93
2	61	2	22	2	1	6.5	42	44	26	37	114
2	63	2	38	5	4	3.5	65	55	59	49	88
1	38	1	7	2	2	6.5	69	62	34	36	92
1	31	1	7	1	1	4.5	32	63	58	63	38
2	57	2	24	1	3	6.5	72	59	27	30	100
2	52	5	11	1	1	4	50	61	38	48	94
2	36	1	22	1	2	8	56	52	35	44	81
2	35	1	11	1	1	2	31	63	36	40	81
1	60	4	21	5	1	6	49	54	31	40	97
2	46	5	1	1	1	4	38	58	43	48	109
2	45	2	16	1	1	4	49	52	37	52	112
2	44	2	21	4	1	6.5	63	61	39	45	99
1	54	3	16	3	3	8	88	48	36	41	86
2	56	2	15	2	3	7	57	52	41	39	120
1	57	2	30	3	3	5	77	50	33	35	80
2	54	2	8	2	3	5.5	43	57	42	40	105
2	38	4	8	2	3	6	70	55	43	44	102
2	58	5	15	4	3	7.5	57	58	49	51	102
2	61	2	30	4	3	7	36	54	56	47	87
2	67	5	11	3	4	5.5	29	62	42	53	98
2	67	2	7	3	4	5	69	47	40	41	105
2	38	2	23	1	1	6.5	56	62	43	37	95
2	43	2	3	5	3	6.5	104	59	40	37	85
1	47	1	6.5	2	1	3.5	61	46	51	40	101
2	53	2	20	3	1	3	33	62	46	46	86
1	50	2	22	4	3	7	50	58	43	48	93
2	53	2	3	1	2	5	30	53	32	33	108
2	47	1	20	1	1	3.5	36	57	28	40	95
1	34	1	11	1	3	6.5	41	53	39	63	88
2	65	1	13	1	4	4	68	51	46	36	91
2	50	2	30	3	3	8.5	56	56	50	48	100
2	50	2	7	3	3	6.5	96	45	41	36	68
2	39	1	13	1	1	6.5	51	66	49	58	97
1	54	2	20	4	1	6.5	41	59	53	44	95
2	60	2	37	5	3	5	50	56	58	51	86
1	60	2	21	3	3	7.5	37	47	50	43	86
1	60	5	8	3	3	8.5	93	58	50	42	101
1	64	4	20	4	3	6.5	72	50	50	49	93
2	55	3	27	2	3	6	116	69	62	54	95
2	50	2	15	3	3	5	56	55	40	41	111
2	53	2	20	2	3	6.5	44	61	53	45	100
1	27	1	9	5	3	5.5	73	51	48	50	89
1	39	2	3	1	1	4	93	58	37	34	76
1	67	2	34	5	3	6	39	58	55	47	87
2	57	2	7	3	3	6.5	90	49	50	47	105
2	57	2	28	1	2	5.5	92	54	48	41	78
2	43	2	23	5	3	6.5	71	53	31	37	102
1	59	2	26	1	3	6.5	60	52	46	39	110
1	42	1	11	1	1	6	44	67	34	46	96
2	43	2	8	1	2	6	81	45	53	42	76
2	56	2	9	1	3	5.5	76	55	51	42	101
2	44	1	25	4	3	6.5	39	55	54	53	86
2	66	2	48	5	4	5.5	41	54	33	57	81
2	57	2	13	4	2	5	79	59	56	50	100
2	30	1	8	4	3	4.5	103	47	51	36	63
2	57	2	10	3	3	5	54	57	37	43	111
2	45	1	7	3	1	4	35	43	39	42	103
1	46	2	29	2	3	6	31	55	52	50	93
2	39	4	10	1	3	4	64	56	63	56	104
1	45	2	8	3	1	6.5	54	59	29	39	108
1	47	1	5	3	3	4	85	60	36	40	96
2	52	5	7	3	3	6.5	73	49	33	48	91
1	43	2	13	1	4	5	104	69	58	50	95
2	53	2	1	4	1	3.5	50	61	47	51	94
2	68	5	16	3	4	3.5	72	54	51	49	82
2	58	2	29	4	3	6	68	61	50	60	99
2	66	5	35	3	4	8	55	57	33	44	94
2	39	4	5	3	1	3.5	29	46	44	50	91
2	59	2	6	5	3	6.5	80	56	55	57	105
1	55	2	6	5	3	6	48	50	48	47	113
2	41	1	17	3	1	5	36	58	36	39	102
1	53	5	15	3	3	5	74	44	47	44	77
2	43	2	10	2	3	4	37	55	41	46	96
2	45	1	7	3	1	4.5	54	48	48	48	102
1	35	2	8	3	1	3.5	46	55	37	38	96
1	33	3	5	3	1	5	34	48	39	39	89
2	58	2	31	3	3	6	61	59	45	47	88
2	62	2	38	3	3	8	103	54	53	39	75
2	48	2	11	4	3	3.5	86	46	50	43	82
2	43	4	15	5	3	6	41	56	52	46	82
1	32	1	8	2	3	6	53	60	53	55	87
2	52	2	32	4	3	6	29	58	53	50	91
2	52	2	31	3	3	8	59	53	66	53	84
2	62	2	41	5	4	8	52	51	56	44	86
2	34	1	8	3	3	3	31	63	62	60	99
1	57	2	34	1	3	4	32	65	59	60	93
2	38	2	10	4	3	5.5	34	56	57	51	88
2	63	4	32	4	4	6.5	37	53	53	45	83
1	45	2	30	2	3	5.5	34	49	54	46	90
2	47	2	19	2	3	6	37	52	52	50	95
1	35	1	9	4	3	7.5	62	58	54	52	87
2	35	2	11	4	3	8	58	50	52	46	86
2	31	1	8	2	1	4	34	57	50	49	99
1	62	2	2	5	3	6.5	59	49	63	45	84
2	45	2	10	5	3	4	46	50	58	49	97
2	38	1	9	3	3	7.5	60	49	52	41	74
2	50	2	7	2	3	5.5	33	54	51	44	85
2	61	2	14	2	3	5	49	52	48	45	87
2	54	2	2	2	3	6	36	51	44	41	89
2	21	1	2	5	3	3	34	57	50	53	102
2	56	2	3	3	3	5	48	54	50	47	82
2	49	2	5	2	3	7.5	48	53	52	45	86
2	51	1	25	4	3	5	44	55	51	41	87
2	60	2	33	5	3	8	65	48	48	38	85
2	39	1	15	2	3	8	103	58	63	53	103
2	58	2	31	3	3	7	66	52	64	47	79
1	82	2	47	5	4	8	66	48	48	48	80
2	53	2	16	3	3	7	44	47	48	42	82
1	56	2	21	3	3	6.5	65	54	49	45	89
